# Supplementary material for: Investigating Skin Cancer Risk and Sun Safety Practices Among LGBTQ+ Communities in Canada
Source: Curr Oncol. 2024 Dec 19;31(12):8039–53. doi: 10.3390/curroncol31120593 (PMC11674060; doi:10.3390/curroncol31120593)
Supplement: Supplementary file 1 [file curroncol-31-00593-s001.zip]

Archive with 1 entries (1 files):
- curroncol-3266514-supplementary.pdf
